# Supplementary material for: Forelimb movements evoked by optogenetic stimulation of the macaque motor cortex
Source: Nat Commun. 2020 Jun 26;11:3253. doi: 10.1038/s41467-020-16883-5 (PMC7319997; doi:10.1038/s41467-020-16883-5)
Supplement: Supplementary file 6 — Source data [file 41467_2020_16883_MOESM6_ESM.xlsx]

## Sheet: Fig4b_Supplementary Fig6a
Fig. 4b
Area of EMG (mV.ms)												Area of EMG (mV.ms)
oICMS												eICMS
Freq. of stimulation	Signle	100 Hz	100 Hz	100 Hz	200 Hz	200 Hz	200 Hz	333 Hz	333 Hz	333 Hz		Freq. of stimulation	Signle	100 Hz	100 Hz	100 Hz	200 Hz	200 Hz	200 Hz	333 Hz	333 Hz	333 Hz
No. of pulses	1	2	3	5	2	3	5	2	3	5		No. of pulses	1	2	3	5	2	3	5	2	3	5
	2.41477	1.74686	6.93576	33.5703	10.2061	11.0654	72.0018	15.1343	47.5328	34.1432			0.337192	4.17332	39.2612	68.4419	81.6294	34.729	39.3207	6.6953	34.5686	63.4699
	13.8756	8.0387	14.3256	23.2878	1.50363	10.732	63.5768	16.2692	7.95327	1.99062			3.45216	27.0783	59.5164	272.905	24.5155	49.7566	247.332	28.7318	83.2995	231.926
	8.96881	13.5412	20.3992	26.3905	23.7219	82.9417	117.357	50.1661	36.5683	32.7088			0.515256	16.5189	47.6242	93.8257	8.31953	53.7944	167.627	8.54756	91.3647	83.9947
	1.12546	27.4661	49.0831	103.235	35.9887	62.7785	116.935	13.4929	29.3786	45.42			0.0636057	26.8071	52.2653	149.213	32.7947	42.7494	156.967	11.8395	77.0701	188.139
	5.66337	13.4149	22.9147	75.3075	9.37331	35.573	33.9089	5.55033	7.96627	38.9191			0.39646	2.60257	47.8763	113.42	3.21876	4.97124	130.492	5.64158	65.2671	1663.27
	41.6325	109.286	75.83	59.8358	240.062	789.282	267.404	162.385	302.908	90.3149			3.7338	1.79698	1.12665	4.49405	11.8614	7.39864	86.1618	41.8982	19.7246	39.2988
	20.6092	7.20516	31.393	101.589	56.8466	41.3964	174.01	14.5198	24.1519	34.8463			0.224133	3.38765	0.215338	132.395	5.9783	5.9029	75.7791	50.0716	9.88919	52.56
	26.7301	6.85204	6.64431	13.562	11.0744	41.1323	66.5358	8.71427	25.0029	102.6			4.62302	2.92266	22.4111	78.4929	20.681	10.1594	50.9525	38.8423	98.6879	72.5513
	10.4988	21.9657	179.2	211.446	84.5153	39.3654	325.051	42.1923	60.195	103.405			0.637593	0.656482	1.20161	37.3805	7.41262	9.8532	110.802	0.771823	2.77116	111.724
	13.3415	1.92365	5.51798	16.4011	61.7712	52.5484	78.5879	29.0111	14.3762	40.0604			2.63535	4.66604	10.572	90.4337	31.2305	31.894	105.437	44.4936	51.0315	84.4693
	14.7392	33.6485	9.3527	126.471	17.9916	16.7289	249.365	29.0168	64.0207	76.963			0.964535	1.67195	0.924137	1.70254	57.8475	68.2757	83.4214	5.01966	40.9869	49.2074
	0.69899	24.0938	8.18221	33.5856	16.2784	12.2785	48.7693	38.5724	20.6804	11.0108			6.17076	27.1987	72.4148	95.7443	30.4712	74.1505	111.057	53.0725	54.1815	123.281
	15.6165	150.471	187.295	111.422	41.6124	80.086	167.27	27.711	86.5692	99.2483			1.04719	5.37644	0	35.7657	10.5136	44.1928	52.5042	25.2201	36.3259	34.3639
	14.899	385.623	312.255	428.186	138.301	191.752	482.415	106.746	330.232	227.868			0.907951	3.1719	5.83716	80.1444	1.93918	4.68487	63.4231	2.93438	11.1885	29.8921
	5.01812	26.2834	27.2237	52.8656	43.1694	15.978	33.5801	19.9912	17.8286	7.31505			0.576474	1.98799	13.2945	18.464	1.43088	9.75916	53.2264	1.34256	15.9923	16.8891
	1.24117	57.6457	28.9693	36.6152	86.482	3.74608	38.6905	10.1581	14.5561	13.8648			0.670795	1.02447	5.28399	31.1954	1.34973	0.89843	23.6212	0.946187	9.60081	1284.77
	6.21409	32.8835	19.0706	29.4501	2.3161	103.896	36.6261	5.41915	11.5186	18.5642			2.1553	8.84199	0.183997	2.56744	15.4753	36.7102	91.6071	59.9338	3.47859	23.4009
	4.02375	5.3921	22.9489	43.45	10.2061	52.9366	87.8478	6.74363	67.2876	102.043			0.187924	0.529585	1.1248	25.6013	1.10746	1.20925	30.0278	19.7297	8.43961	20.4658
	14.0983	16.8664	38.844	144.02	1.50363	41.938	210.978	60.098	168.388	150.998			1.58172	1.12418	7.53376	29.926	4.0468	1.70185	21.1346	12.0674	27.1297	25.7164
	6.29378	16.482	72.8475	143.147	23.7219	31.6216	169.399	14.8749	16.427	33.502			0.914	0.57309	0.964163	9.86964	1.26636	3.53227	32.5532	1.13849	1.42813	37.274
	30.4606	64.0394	95.6505	140.209	35.9887	251.156	364.406	178.02	140.485	144.11			0.01	12.6226	37.8796	227.778	15.2239	65.9279	203.296	45.8196	50.7096	192.715
	2.53562	106.904	185.729	366.055	9.37331	205.714	246.532	27.3356	143.36	172.26			3.98288	1.11996	1.91199	94.1373	5.36059	13.5606	197.61	14.6996	54.6715	182.414
	18.2445	67.5502	125.279	316.251	240.062	117.826	108.473	17.7123	31.0547	115.367			5.18616	3.73111	43.2089	406.202	14.6881	28.5641	222.961	4.20472	70.2187	189.013
	28.4002	8.58489	18.636	44.1624	56.8466	16.1576	165.1	41.5174	56.4918	42.9762			4.2806	8.43628	7.60968	49.11	3.35898	3.03076	51.9288	4.59648	7.57407	93.9575
	7.99162	4.21721	14.8416	21.5575	61.7712	7.23644	39.5026	2.79803	8.97789	12.1851			0.402265	2.45627	1.96945	45.7659	4.73936	4.30852	51.2853	5.58426	40.7428	134.934
	6.58476	1.63685	7.22461	17.0004	54.1686	11.3145	20.5093	28.1433	12.0207	10.2758			1.21944	1.05602	2.16088	64.5434	0.866112	6.34785	19.3815	2.72656	11.3953	78.448
	6.46236	11.8354	10.3756	11.1577	17.9916	4.75624	47.5221	4.43152	1.80996	2.70066			0.672475	2.05643	1.638	100.143	2.14395	67.9607	37.8567	5.71471	3.39371	57.6949
	5.53817	7.44475	7.02558	17.9462	41.6124	1.94012	29.1124	34.3549	8.28721	7.48417			5.07926	1.51981	8.95167	16.5445	6.6278	13.5896	39.8486	1.64663	9.04804	55.1702
	5.89135	22.9015	20.5984	38.7828	621.476	24.3301	26.3471	29.3804	26.1275	19.3331			7.27141	17.5783	17.6801	127.198	11.1303	22.7496	190.613	2.42444	6.09247	85.7568
	14.7621	10.7602	20.9083	37.3153	43.1694	1.89223	20.8337	65.7306	4.76281	84.9241			0.550967	6.60176	22.7142	155.613	6.45858	14.387	87.4401	23.3266	24.2817	88.157
	3.84819	50.837	13.3005	44.7113	20.2182	37.9791	43.9115	20.5272	23.8789	12.9698			2.45722	2.32272	2.65999	54.1408	2.36184	8.78983	250.589	1.79507	14.6501	112.639
	5.6714	126.53	75.4657	161.438	6.77821	29.7904	67.6092	4.46455	2.71102	8.91165			5.6996	2.53587	30.4974	649.584	7.26409	43.7863	356.21	5.78955	16.3814	70.429
	1.63877	12.348	91.0308	16.6318	3.77315	16.7246	67.6939	12.6525	3.77315	10.6336			6.27741	3.53436	4.94389	75.9839	3.98525	8.21017	86.8053	1.60631	5.90387	116.962
	11.8373	99.5438	112.088	245.397	34.509	69.5311	127.17	5.28176	21.3934	55.2879			4.11569	7.26488	3.61146	27.3647	3.21038	11.5313	25.6324	3.98068	4.14967	29.9492
	0.804311	61.1771	138.772	410.274	57.1408	65.1679	115.009	27.6685	17.348	35.3141			0.371575	1.49306	1.91715	8.96297	1.40815	2.76754	65.5343	17.7438	24.2987	40.1914
	1.08478	61.4118	168.73	260.685	54.2874	195.007	252.379	16.1732	9.34591	19.6328			0.487966	0.901558	2.57845	16.5882	1.12033	13.0304	35.2401	1.60807	7.88051	24.6912
	0.272046	65.2634	266.273	695.13	234.457	371.178	103.784	23.9498	59.8983	7.10125			1.83491	1.32301	3.22058	14.4057	0.639686	22.2789	84.6699	2.12627	11.6604	60.1028
	1.29839	42.5897	104.019	446.19	4.76601	77.5971	110.793	32.8833	6.37239	7.70735			5.01794	0.863718	1.29984	4.57993	0.463049	2.90254	21.4565	5.4456	5.26533	60.3265
	0.220162	35.4245	116.913	337.406	42.2943	23.2445	73.7037	1.94256	2.69953	19.9378			12.1351	15.116	3.28482	24.9405	4.67816	9.20922	62.3865	3.60114	64.2548	34.1321
	5.7216	12.5063	62.4738	97.7535	4.24154	121.794	259.259	75.1184	100.956	70.8364
	10.8984	51.5849	17.2479	43.454	4.93784	30.5852	42.0475	4.77632	4.08327	61.2605
	0.221228	0.861631	41.2152	148.687	0.65137	6.99562	48.0283	1.57112	7.45817	13.6523
	7.08195	74.0759	272.934	372.887	24.6003	77.8275	109.706	2.89459	34.7578	46.2051
	4.68904	255.685	134.212	734.626	23.5231	15.8915	47.443	9.3167	41.8298	6.37136
	10.6511	17.4536	63.8011	62.7879	0.97331	8.23445	86.4114	2.43563	23.5198	58.9047
	1.61871	108.145	310.558	153.671	105.032	494.428	126.88	15.4386	23.809	3.47232
	5.26269	37.4564	60.4778	229.048	15.7733	79.5767	107.653	9.8949	10.0862	12.5049
	5.74891	7.15412	22.3348	36.6555	9.01108	21.842	26.6479	2.07065	1.49749	3.50824
	0.133892	12.7479	72.8518	154.578	21.9065	7.94414	33.7984	1.49144	2.33807	8.79967
	7.6165	4.06799	21.1931	24.2584	5.02238	53.6719	90.4518	38.4012	33.1683	39.8346
	0.235393	0.905889	64.2506	84.5202	1.03394	10.1425	78.201	2.01923	19.8556	17.3592
	4.07265	10.3186	11.4398	5.70853	5.8312	32.5551	19.7473	5.54498	4.06759	4.76087

## Sheet: Fig4c
Fig. 4c
Relative area of EMG											Relative area of EMG
oICMS											eICMS
Freq. of stimulation	100 Hz	100 Hz	100 Hz	200 Hz	200 Hz	200 Hz	333 Hz	333 Hz	333 Hz		Freq. of stimulation	100 Hz	100 Hz	100 Hz	200 Hz	200 Hz	200 Hz	333 Hz	333 Hz	333 Hz
No. of pulses	2	3	5	2	3	5	2	3	5		No. of pulses	2	3	5	2	3	5	2	3	5
	0.723406	2.87222	13.9021	4.22653	4.58238	29.8172	6.26739	19.6842	14.1393			12.3767	116.436	202.976	242.086	102.995	116.612	19.856	102.519	188.231
	0.579341	1.03243	1.67833	0.108365	0.773444	4.58191	1.1725	0.573184	0.143462			7.84387	17.2403	79.0534	7.1015	14.4132	71.6456	8.32285	24.1297	67.1829
	1.50981	2.27446	2.94248	2.64493	9.24779	13.085	5.5934	4.07727	3.64695			32.0596	92.4282	182.095	16.1464	104.403	325.328	16.589	177.319	163.015
	24.4043	43.6116	91.7269	31.9769	55.7803	103.9	11.9888	26.1036	40.3568			421.458	821.708	2345.91	515.594	672.1	2467.81	186.139	1211.69	2957.9
	2.36871	4.04612	13.2973	1.65508	6.28124	5.98741	0.98004	1.40663	6.87207			6.56452	120.759	286.082	8.11875	12.5391	329.143	14.2299	164.625	4195.3
	2.62502	1.82141	1.43724	5.76622	18.9583	6.42296	3.90044	7.27576	2.16934			0.481274	0.301744	1.20361	3.17676	1.98153	23.0762	11.2213	5.28271	10.5251
	0.349609	1.52325	4.9293	2.75831	2.00864	8.44332	0.70453	1.1719	1.69081			15.1145	0.96076	590.698	26.673	26.3366	338.099	223.401	44.122	234.504
	0.256342	0.24857	0.507368	0.414304	1.5388	2.48917	0.32601	0.935384	3.83837			0.632197	4.84772	16.9787	4.47348	2.19757	11.0215	8.40193	21.3471	15.6935
	2.09221	17.0686	20.14	8.05	3.74951	30.9608	4.01877	5.73351	9.84922			1.02963	1.8846	58.6275	11.6259	15.4537	173.782	1.21053	4.34628	175.228
	0.144185	0.413595	1.22933	4.63	3.93872	5.89048	2.1745	1.07755	3.00269			1.77056	4.01161	34.3156	11.8506	12.1024	40.0087	16.8834	19.3642	32.0524
	2.28293	0.634546	8.58059	1.22066	1.13499	16.9185	1.96868	4.34357	5.22165			1.73343	0.958117	1.76514	59.9745	70.7861	86.4887	5.20423	42.4939	51.0167
	34.4694	11.7058	48.0488	23.2885	17.5661	69.7711	55.183	29.5861	15.7524			4.40767	11.7352	15.5158	4.938	12.0164	17.9973	8.60064	8.78036	19.9783
	9.63539	11.9934	7.13489	2.66464	5.12829	10.7111	1.77447	5.54344	6.35535			5.13416	0	34.154	10.0398	42.2013	50.1382	24.0836	34.6889	32.8153
	25.8825	20.9581	28.7392	9.28257	12.8701	32.379	7.16464	22.1647	15.2942			3.49347	6.42894	88.2695	2.13578	5.15983	69.853	3.23187	12.3228	32.9226
	5.2377	5.42508	10.5349	8.6027	3.18406	6.69177	3.9838	3.55284	1.45773			3.44853	23.0618	32.0292	2.48212	16.9291	92.331	2.32892	27.7416	29.2972
	46.4446	23.3403	29.5006	69.6778	3.01818	31.1726	8.18429	11.7277	11.1708			1.52725	7.87721	46.5051	2.01213	1.33935	35.2137	1.41055	14.3126	1915.29
	5.29176	3.06893	4.73925	0.372717	16.7194	5.89404	0.872075	1.85363	2.98744			4.10244	0.0853696	1.19122	7.18011	17.0325	42.5032	27.8076	1.61397	10.8574
	1.34007	5.70336	10.7984	2.53646	13.156	21.8323	1.67596	16.7226	25.3602			2.81808	5.9854	136.232	5.89313	6.43478	159.787	104.988	44.9097	108.905
	1.19634	2.75523	10.2154	0.106653	2.97468	14.9648	4.26278	11.9439	10.7104			0.710733	4.76302	18.9199	2.55848	1.07595	13.3618	7.62929	17.152	16.2585
	2.61878	11.5745	22.7442	3.7691	5.02426	26.9153	2.36343	2.61004	5.32303			0.627013	1.05488	10.7983	1.38551	3.86463	35.6162	1.24561	1.56251	40.7812
	2.10237	3.14014	4.60296	1.18148	8.24527	11.9632	5.84427	4.61202	4.73103			1262.26	3787.96	22777.8	1522.39	6592.79	20329.6	4581.96	5070.96	19271.5
	42.1609	73.248	144.365	3.69665	81.1297	97.2275	10.7806	56.5384	67.936			0.281194	0.480052	23.6355	1.34591	3.40472	49.6149	3.6907	13.7266	45.7995
	3.7025	6.86667	17.334	13.158	6.45817	5.94552	0.97083	1.70214	6.32339			0.719436	8.33158	78.3242	2.83217	5.50776	42.9915	0.810758	13.5396	36.4457
	0.302283	0.656193	1.555	2.00163	0.568926	5.81334	1.46187	1.98913	1.51324			1.97082	1.77771	11.4727	0.784698	0.708022	12.1312	1.07379	1.76939	21.9496
	0.527704	1.85715	2.69751	7.7295	0.905504	4.943	0.350121	1.12341	1.52473			6.1061	4.8959	113.771	11.7817	10.7107	127.491	13.882	101.283	335.436
	0.248582	1.09717	2.58178	8.22636	1.71829	3.11466	4.27401	1.82553	1.56054			0.865988	1.77203	52.9287	0.710254	5.20555	15.8938	2.23591	9.3447	64.3312
	1.83144	1.60554	1.72657	2.78406	0.735991	7.35368	0.685743	0.280077	0.417906			3.058	2.43578	148.917	3.18815	101.061	56.2946	8.49803	5.0466	85.7949
	1.34426	1.26857	3.24046	7.51375	0.350318	5.25668	6.20329	1.49638	1.35138			0.299219	1.7624	3.25727	1.30488	2.67551	7.84536	0.324187	1.78137	10.8619
	3.88731	3.49638	6.58301	105.49	4.1298	4.47217	4.98704	4.43489	3.28161			2.41745	2.43145	17.4929	1.53069	3.12864	26.214	0.333421	0.837866	11.7937
	0.728907	1.41635	2.52778	2.92434	0.128182	1.4113	4.45266	0.322638	5.75285			11.9821	41.2261	282.436	11.7223	26.1123	158.703	42.3376	44.0711	160.004
	13.2106	3.4563	11.6188	5.25395	9.86934	11.4109	5.33425	6.20523	3.37036			0.945263	1.08252	22.0334	0.961184	3.57714	101.981	0.730529	5.96206	45.84
	22.3102	13.3064	28.4653	1.19516	5.25274	11.9211	0.787204	0.478016	1.57133			0.444921	5.3508	113.97	1.27449	7.68235	62.4974	1.01578	2.87413	12.3568
	7.53492	55.5482	10.149	2.30243	10.2056	41.3077	7.72073	2.30243	6.48877			0.563028	0.787568	12.1043	0.634856	1.30789	13.8282	0.255887	0.940495	18.6322
	8.40933	9.46905	20.7308	2.91528	5.8739	10.7432	0.446196	1.80729	4.67065			1.76517	0.877486	6.64887	0.780034	2.80179	6.22797	0.967196	1.00826	7.27684
	76.0615	172.535	510.094	71.0432	81.0233	142.991	34.4003	21.5688	43.906			4.01819	5.15952	24.1216	3.78968	7.44813	176.369	47.7529	65.3938	108.165
	56.6122	155.543	240.311	50.0446	179.766	232.655	14.9092	8.61549	18.0984			1.84758	5.28408	33.9946	2.29592	26.7035	72.2184	3.29546	16.1497	50.6002
	239.898	978.779	2555.19	861.829	1364.39	381.494	88.0358	220.177	26.1031			0.721022	1.75517	7.8509	0.34862	12.1417	46.1439	1.15879	6.35475	32.7552
	32.8019	80.1138	343.649	3.67071	59.7641	85.3311	25.3262	4.90792	5.93608			0.172126	0.259039	0.912711	0.0922787	0.578433	4.27596	1.08523	1.0493	12.0222
	160.902	531.032	1532.54	192.105	105.579	334.77	8.82332	12.2616	90.5597			1.24564	0.270688	2.05524	0.385507	0.758891	5.141	0.296754	5.29495	2.81268
	2.1858	10.9189	17.085	0.741321	21.2867	45.3123	13.1289	17.6447	12.3805
	4.73325	1.58261	3.98719	0.453079	2.80639	3.85814	0.438259	0.374667	5.62105
	3.89476	186.302	672.098	2.94434	31.6218	217.099	7.10181	33.7126	61.7114
	10.4598	38.5394	52.6532	3.47366	10.9896	15.4909	0.408728	4.90794	6.52435
	54.5282	28.6225	156.669	5.01661	3.38907	10.1178	1.98691	8.92076	1.35878
	16.3867	59.9009	58.9497	0.913812	7.73108	81.1291	2.28674	22.082	55.3039
	66.8094	191.855	94.9342	64.8862	305.446	78.3834	9.53759	14.7086	2.14512
	7.11735	11.4918	43.523	2.99719	15.1209	20.4559	1.8802	1.91655	2.37614
	1.24443	3.88505	6.37608	1.56744	3.79933	4.6353	0.360181	0.260482	0.610244
	95.2103	544.109	1154.5	163.613	59.3324	252.43	11.1391	17.4624	65.7221
	0.534102	2.78252	3.18498	0.659408	7.04679	11.8758	5.04184	4.3548	5.23004
	3.84841	272.95	359.06	4.3924	43.0875	332.215	8.57812	84.3509	73.7456
	2.53363	2.80893	1.40167	1.4318	7.99359	4.84876	1.36152	0.998758	1.16899

## Sheet: Supplementary Fig1c
Supplementary Fig. 1c
	Area (mm2)				Density (cells/ROI [500 mm X 500 mm])
	AAV2	AAV5	AAV-DJ		AAV2	AAV5	AAV-DJ
	2.048	0.666	0.459		50	20	52
	0.298	2.57	0.403		31	22	25
	1.151	6.534	4.347		50	66	27
	0.263	3.752	1.037		40	22	40
	2.303	2.04	0.628		19	25	36
	3.671	0.793	7.533		40	16	68
	0.63	0.456	4.096		20	28	68
	2.649	5.727	2.133		14	28	53
	1.13	3.38	0.61		21	31	32
	1.18	5.164	5.05		41	48	51
	2.057	3.098	2.688		48	36	40
		1.397	0.175		49	53	49
		4.633	1.771		56	58	57
		0.349	1.502		58	47	56
		0.988	7.282		55	41	48
		2.673	7.628		49	43	58
			0.783		78	58	66
			3.777		66	49	82
			7.031		43	44	67
			0.594		77	85	61
			1.414		74	45	40
			1.489		29	56	46
			7.097		40	63	57
			1.107		64	105	61
					45	54	56
					61	38	77
					46	56	55
					47	85	52
					69	20	98
					45	40	52
					53	224	78
					32	196	58
					88	137	64
					81	132	192
					158	152	308
					164	127	209
					151	120	160
					166	46	141
					166	66.7568	216
					144		161
					141		164
					177		171
					181		184
					211		141
					164		125
					178		142
					98		201
					135		185
					141		134
					128		145
					111		154
					155		171
					162		150
					138

## Sheet: Supplementary Fig2a
Supplementary Fig. 2a
	Relative fluorescence intensity
	AAV2	AAV5	AAV-DJ
	1.23	0.88	0.37
	0.84	0.55	0.44
	1.06	1.37	0.72
	0.4	1.04	0.55
	0.41	1.05	0.89
	0.63	1.35	0.66
	0.86	1.03	0.71
	0.75	1	0.35
	0.45	0.86	0.35
	0.48	0.48	0.53
	1.33	1.37	0.32
	1.33	1.35	0.32
	1.07	1.37	0.27
	0.85	0.88	0.6
	1.33	1.21	0.39
	0.78	1.13	0.35
	0.39	0.54	0.48
	0.57	0.52	0.35
	0.77	0.58	0.27
	0.94	1.36	0.34
	0.61	1.31	1.18
	0.69	1.35	0.74
	1.36	0.82	0.74
	1.01	0.6	0.87
	0.98	1.36	1.26
	0.54	1.36	1.37
	1.21	1.37	1.35
	0.7	0.77	1.35
	0.42	0.73	1.36
	0.58	1.35	1.37
	0.42	1.35	1.38
	0.49	1.37	1.38
	0.67	0.89	1.37
	0.29	1.24	1.31
	0.31	0.84	1.35
	0.54	1	1.28
	0.29	1.34	1.03
	0.23	0.72	1.3
	0.28	1.29	1.2
	0.37	1.33	1.03
	0.41	0.77	1.22
	0.37	0.83	1.35
	0.2	1.35	1.35
	0.27	0.65	1.33
	0.22	0.83	1.38
	0.36	0.72	1.33
	0.26	1.33	1.38
	0.36	1.17	1.34
	0.3	0.66	1.38
	0.28	1.35	1.38
	0.49	1.06	1.37
	0.29	1.37	1.36
	0.48	1.27	1.36
	0.36	0.74	1.35
	0.4	0.59	1.35
	0.42	1.15	1.37
	0.43	0.92	1.36
	0.45	1.12	1.36
	1.37	1.32	1.34
	1.32	0.85	1.34
	1.28	1.19	1.36
	0.98	0.91	1.31
	0.76	1.31	1.26
	1.38	0.92	1.36
	1.24	1.04	1.33
	1.27	1.03	1.38
	1.35	1.35	1.37
	1.36	1.27	1.37
	1.06	1.38	1.37
	0.8	1.26	1.37
	1.13	1.11	1.36
	1.26	1.11	1.37
	1.34	1.11	1.37
	1.38	1.37	1.34
	1.36	0.96	1.37
	1.35	0.73	1.37
	1.32	0.57	1.33
	1.34	0.41	1.38
	1.36	0.39	1.36
	1.38	1.04	1.31
	1.38	0.74	1.36
	1.37	0.64	1.36
	1.37	0.77	1.35
	1.34	0.64	1.37
	1.37	0.75	1.38
	1.17	0.42	1.38
	1.33	0.38	1.38
	1.28	0.34	1.37
	1.36	0.51	1.37
	1.37	0.57	1.31
	1.37	0.7	1.34
	1.35	0.48	1.27
	1.32	0.8	1.27
	1.36	1.37	1.37
	1.37	1.35	1.32
	1.27	1.27	0.99
	1.26	1.31	1.35
	1.37	1.38	1.32
	1.27	0.43	1.11
	1.36	0.9	1.37
	1.32	0.47	1.38
	1.12	0.37	1.36
	1.03	1.35	1.29
	1.36	1.36	1.37
	1.25	1.11	1.36
	0.88	1.37	1.37
	0.76	1.09	1.37
	1	1.26	1.34
	0.94	0.86	1.38
	1.01	0.58	1.37
	0.67	0.43	1.3
	0.98	0.86	1.3
	0.73	1.35	1.35
	1.17	1.36	1.28
	1.11	0.48	1.29
	1.21	0.59	1.21
	1.28	1.15	1.38
	1.3	1.06	1.38
	1.09	0.44	1.34
	1.31	0.55	1.35
	0.75	0.49	1.29
	0.89	0.43	1.36
	1.15	0.57	1.34
	1.02	0.67	1.3
	1.35	1.36	1.29
	1.36	0.93	1.33
	1.31	0.72	1.3
	1.35	0.43	1.2
	1.18	0.44	1.38
	1.36	0.38	1.37
	1.27	0.48	1.37
	1.37	0.67	1.36
	1.08	0.4	1.37
	0.77	0.35	1.23
	0.55	0.34	1.35
	1.37	1.2	1.3
	1.38	0.57	1.38
	1.38	0.36	1.37
	1.37	0.48	1.36
	1.38	0.33	1.34
	1.38	0.44	1.31
	1.38	0.31	1.33
	1.25	0.36	1.32
	1.37	0.29	1.33
	1.23	0.33	1.34
	1.38	0.42	1.35
	1.36	0.57	1.36
	1.38	1.32	1.36
	1.37	0.51	1.32
	1.31	0.57	1.35
	1.25	0.46	1.31
	1.26	0.41	1.28
	1.22	0.43	1.31
	1.23	0.43	1.24
	1.26	0.4	1.34
	1.02	0.4	1.35
	1.14	0.39	1.37
	0.88	0.2	1.27
	0.47	0.23	1.3
	1.36	0.29	1.32
	1.36	0.29	1.29
	1.36	0.28	1.27
	1.33	1.13	1.01
	1.36	0.86	1.18
	1.33	1.23	1.37
	1.38	0.93	1.36
	1.38	0.87	1.34
	1.37	0.82	1.16
	1.2	0.51	1.37
	0.84	1.19	1.36
	0.55	1.01	1.37
	0.55	0.33	1.36
	1.1	0.36	1.38
	0.8	0.39	1.36
	0.54	0.78	1.37
	1.11	0.79	1.31
	0.99	0.54	1.36
	0.92	0.72	1.36
	0.97	0.71	1.32
	1.04	0.53	1.32
	0.7	0.45	1.36
	0.69	1.33	1.29
	1.31	0.45	1.36
	1.25	0.5	1.37
	1.26	0.5	1.3
	1.12	0.4	1.38
	0.9	0.4	1.34
	0.76	0.66	1.34
	0.75	0.94	1.37
	1.34	0.83	1.35
	0.6	0.34	0.9
	0.75	1.35	1.35
	0.85	1.25	1.35
	0.83	0.59	1.33
	0.84	0.82	1.37
	0.66	0.75	1.37
	0.96	1.37	1.35
	1.08	0.48	1.29
	0.96	0.59	1.36
	0.72	1.34	1.24
	1.31	1.27	1.26
	1.13	1.01	1.34
	1.34	0.58	1.36
	1.03	0.68	1.29
	1.1	1.28	1.32
	1.13	0.76	1.3
	0.81	0.51	1.22
	1.21	0.45	0.97
	0.69	0.85	0.85
	0.55	0.82	1.24
	0.77	1.33	0.85
	0.64	0.45	0.75
	0.56	0.41	1.34
	0.39	0.27	1.18
	0.6	0.33	1.36
	0.71	0.43	1.23
	0.63	0.35	1.26
	0.75	0.36	1.32
	0.52	0.33	0.93
	0.52	0.33	1.08
	0.49	0.33	1.36
	0.45	0.17	1.27
	1.15	1.37	1.27
	0.73	1.29	1.34
	0.55	1.27	1.37
	0.46	1.25	1.35
	0.4	0.96	1.21
	0.31	0.56	1.34
	1.13	0.46	1.37
	1.02	0.63	1.38
	1.29	0.6	1.33
	1.33	0.56	1.37
	1.21	0.97	1.37
	0.76	0.58	1.32
	0.6	0.49	1.3
	1.34	1.3	1.37
	1.27	0.75	1.33
	1.16	0.65	1.36
	1.28	1.24	1.23
	1.11	0.71	1.17
	1	0.69	1.37
	1.34	0.93	1.38
	0.65	0.46	1.33
	0.56	0.4	1.37
	1.31	0.45	1.11
	0.79	0.52	1.21
	0.64	0.45	1.32
	1.32	0.48	1.08
	0.44	0.47	1.02
	0.82	0.36	1.32
	0.67	0.34	1.21
	0.84	0.24	1.12
	0.57	0.45	1.2
	0.55	0.39	1.19
	0.41	0.57	1.24
	0.56	0.39	1.05
	0.79	0.37	1.26
	0.34	0.27	0.89
	0.55	0.45	1.06
	0.63	0.36	0.88
	0.76	0.46	1.05
	0.27	0.53	1.02
	0.33	0.48	1.29
	0.36	0.45	1.14
	0.4	0.25	0.98
	0.34	0.39	1.05
	0.23	0.56	1.18
	0.3	1.13	1.25
	0.27	1.32	1.32
	0.23	0.85	1.19
	0.53	0.59	1.23
	0.42	0.42	0.96
	0.47	0.25	1.07
	0.63	0.34	1.29
	1.37	0.42	1.33
	1.28	0.36	1.26
	0.73	0.57	1.33
	1.33	0.73	0.93
	1.34	1.33	0.94
	1.36	1.37	0.56
	0.82	1.34	0.8
	1.28	1.32	0.44
	0.74	1.37	0.62
	0.67	0.59	0.52
	1.1	0.48	0.79
	1.25	1.3	0.41
	1.22	0.46	0.85
	1.3	0.45	1
	0.74	0.57	1.24
	1.07	0.37	0.63
	1.15	0.54	0.74
	1.3	0.34	0.83
	1.35	0.36	1.22
	1.36	0.48	1.28
	1.34	0.77	1.36
	0.83	1.16	1.2
	0.89	1.29	1.35
	1.23	1.34	1.2
	1.33	0.4	1.16
	0.89	0.42	1.36
	1.28	1.18	1.35
	1.28	1.38	1.13
	1.34	0.49	1.36
	1.35	0.41	0.81
	1.08	0.56	1.3
	0.78	0.54	1.37
	0.8	0.4	1.35
	1.25	0.5	0.76
	1.36	0.3	0.83
	1.33	0.42	0.82
	1.19	0.36	0.71
	0.65	0.44	0.62
	1.35	0.29	1.04
	1.18	0.74	1.16
	0.72	0.57	1.32
	1.36	1.34	1.32
	1.21	1.18	1.38
	0.68	0.77	0.61
	0.53	0.58	1.26
	1.32	0.52	1.34
	0.82	0.42	1.37
	1.27	0.46	1.36
	1.37	0.66	0.84
	0.84	0.36	1.28
	1.14	0.65	0.68
	1.3	0.38	1.22
	1.21	0.35	1.37
	1.35	0.62	1.36
	1.25	0.5	1.37
	1.35	0.34	1.36
	0.84	0.35	1.34
	1.09	0.32	1.17
	0.75	0.51	1.14
	0.97	0.91	0.87
	0.73	0.39	0.66
	0.78	0.31	0.71
	0.66	0.45	0.7
	0.89	0.34	1.27
	0.74	0.41	1.3
	0.68	0.46	1.32
	0.57	0.28	1.37
	1.18	0.28	0.99
	0.49	0.32	0.9
	0.91	0.37	0.73
	0.89	0.58	0.66
	0.84	0.45	0.79
	0.58	0.28	0.69
	0.65	0.57	0.67
	0.62	0.64	0.62
	0.78	0.3	0.57
	0.87	1.38	1.38
	0.84	0.82	1.37
	1	0.85	1.33
	0.84	0.47	1.32
	0.96	0.54	1.25
	0.6	0.46	1.32
	0.72	1.37	1.08
	0.79	1.37	1.27
	0.94	1.38	1.36
	1.19	1.1	1.37
	1.38	0.27	1.38
	1.35	0.37	1.27
	1.38	1.31	1.33
	1.37	1.12	1.28
	1.36	0.51	1.28
	1.35	0.39	1.12
	1.38	0.55	1.31
	1.38	0.33	1.28
	1.38	0.26	1.33
	1.38	0.48	1.38
	1.35	0.25	1.38
	1.38	0.28	1.37
	1.36	0.53	1.38
	1.38	1.36	1.37
	1.35	1.34	1.38
	1.34	0.42	1.06
	1.37	1.31	1.2
	1.37	0.54	1.35
	1.34	0.41	1.33
	1.38	0.36	1.34
	1.34	0.46	1.27
	1.37	0.58	1.37
	1.38	0.4	1.28
	1.38	0.4	1.23
	1.38	0.45	1.23
	1.37	0.35	1.26
	1.38	0.43	1.38
	1.38	0.34	1.37
	1	0.42	1.38
	1.07	0.32	1.38
	1.33	0.32	1.37
	1.23	0.25	1.38
	1.34	0.36	1.36
	1.37	0.32	1.33
	1.37	0.26	1.38
	1.37	1.08	1.36
	1.38	0.56	1.29
	1.38	0.44	1.36
	1.38	0.9	1.35
	1.38	0.44	1.38
	1.38	0.55	1.38
	1.33	0.69	1.36
	1.37	1.32	1.35
	1.37	1.35	1.37
	1.36	1.31	1.37
	1.33	1.11	1.37
	1.37	0.51	1.37
	1.37	0.48	1.3
	1.37	0.94	1.37
	1.38	0.43	1.38
	1.36	0.43	1.35
	1.35	0.34	1.37
	1.38	0.47	1.37
	1.34	1.2	1.36
	1.38	1.04	1.37
	1.38	0.37	1.25
	1.37	1.37	1.36
	1.2	1.33	1.28
	1.33	1.21	1.38
	1.34	0.63	1.38
	1.23	0.56	1.37
	1.31	0.4	1.36
	1.07	0.68	1.37
	1.22	0.31	1.31
	1.34	0.24	1.38
	1.34	0.21	1.29
	1.36	0.35	1.25
	0.83	0.49	1.37
	1.32	1.28	1.36
	1.28	0.47	1.38
	1.34	0.38	1.33
	1.36	0.36	1.36
	1.02	0.57	1.21
	1.09	0.92	1.36
	1.35	1.38	1.38
	1.27	1.01	1.38
	1.35	0.44	1.38
	1.12	0.37	1.36
	1.37	0.43	1.38
	1.15	0.44	1.34
	0.63	0.85	1.19
	1.25	0.92	1.37
	0.51	0.6	1.37
	0.72	0.36	1.37
	0.97	0.4	1.38
	1.25	0.44	1.37
	1.17	1.37	1.35
	0.62	1.25	1.35
	0.59	0.42	1.34
	0.86	0.48	1.38
	0.58	0.47	1.35
	0.48	0.4	1.24
	1.2	0.58	1.37
	0.5	0.95	1.33
	0.51	1.11	1.36
	0.63	0.45	1.34
	0.78	1.38	1.37
	0.57	1.09	1.36
	1.32	1.36	1.38
	1.14	1.34	1.37
	0.7	1.09	1.37
	1.21	1.24	1.37
	0.85	1.33	1.31
	0.6	1.34	1.37
	1.34	1.31	1.23
	1.19	1.38	1.3
	0.61	1.38	1.37
	0.57	1.36	1.28
	1.27	1.21	1.21
	1.14	1.29	1.27
	1.23	1.37	1.26
	0.78	0.85	1.34
	0.82	1.37	1.38
	0.69	1.36	1.38
	0.96	1.33	1.38
	1.01	1.34	1.37
	0.85	1.01	1.38
	1.15	1.25	1.38
	0.81	0.96	1.35
	1.29	1.34	1.38
	0.77	1.07	1.38
	0.69	1.28	1.3
	0.6	0.96	1.35
	1.14	1.36	1.38
	1.15	1.2	1.37
	1.36	0.73	1.38
	0.73	1.3	1.35
	1.27	1.08	1.35
	1.08	1.35	1.33
	1.17	0.93	1.35
	0.84	1.3	1.23
	1.04	0.91	1.29
	1.35	1.37	1.36
	0.79	0.91	1.33
	1.35	0.81	1.32
	0.85	0.7	1.21
	0.83	1.37	1.3
	0.87	0.63	1.35
	1.37	0.61	1.26
	0.7	0.55	1.31
	0.73	0.65	1.28
	1.26	0.95	1.14
	1.13	1.33	1.27
	0.48	1.37	1.23
	0.9	0.97	1.04
	0.81	1.1	1.31
	0.6	1.17	1.24
	1.36	1.2	1.33
	1.3	1.1	1.25
	1.35	1.05	1.11
	1.08	0.75	1.28
	0.48	0.86	1.31
	1.3	0.76	1.12
	0.49	0.99	1.11
	0.95	0.69	1.28
	0.94	0.89	1.22
	1.11	0.92	1.2
	0.93	0.62	1.03
	0.87	0.68	1.03
	1.38	0.55	1.04
	1.37	1.37	1.22
	1.38	1.38	1.25
	1.27	1.15	1.3
	1.36	1.27	1.26
	1.38	1.04	1.22
	1.37	0.8	1.2
	1.34	0.89	1.21
	1.33	0.85	1.25
	1.28	0.63	1.34
	1.33	0.53	1.34
	1.28	0.79	1.36
	1.34	0.76	1.06
	1.32	0.89	0.99
	0.95	0.65	1.37
	1.25	1.04	1.37
	1.3	0.7	1.25
	1.35	1.13	1.34
	1.09	0.86	1.37
	1.25	1.23	1.37
	1.05	0.93	1.22
	1.28	0.87	1.38
	1.37	0.82	1.35
	1.29	0.51	1.26
	1.38	1.19	1.38
	1.38	1.01	1.37
	1.37	0.33	1.38
	1.35	0.36	1.22
	1.05	0.39	1.38
	0.72	0.78	1.37
	1.18	0.79	1.34
	1.37	0.54	1.14
	1.37	0.72	1.35
	1.03	0.71	1.31
	0.97	0.53	1.33
	1.01	0.45	1.29
	0.72	1.33	1.12
	0.67	0.45	1.32
	0.5	0.5	1.38
	0.84	0.5	1.37
	0.7	0.4	1.34
	0.65	0.4	1.35
	0.75	0.66	1.33
	0.54	0.94	1.13
	0.45	0.83	1.35
	0.56	0.34	1.38
	0.57	1.35	1.32
	0.47	1.25	1.37
	0.39	0.59	1.27
	0.88	0.82	1.35
	1.33	0.75	1.37
	0.45	1.37	1.37
	0.66	0.48	1.09
	1.34	0.59	1.33
	0.76	1.34	1
	0.82	1.27	0.89
	0.92	1.01	1.35
	1.32	0.58	1.2
	1.36	0.68	1.36
	1.36	1.28	1.38
	1.2	0.76	1.38
	0.88	0.51	1.21
	0.87	0.45	0.96
	1.01	0.85	1.3
	0.98	0.82	1.37
	0.86	1.33	1.27
	1.33	0.45	1.3
	1.17	0.41	1.38
	0.88	0.27	1.38
	1.26	0.33	1.36
	0.56	0.43	1.36
	0.59	0.35	1.38
	0.65	0.36	1.36
	0.49	0.33	1.23
	1.28	0.33	1.04
	1	0.33	1.26
	0.84	0.17	1.1
	0.61	0.26	1
	0.66	0.21	1.34
	0.48		1.35
	0.79		1.37
	0.43		1.37
	0.83		1.36
	0.77		1.37
	0.67		1.38
	0.73		1.34
	0.61		1.37
	0.61		1.37
			1.26
			1.19
			0.91
			1.38
			1.06
			1.36
			1.32
			1.37
			1.3
			1.12
			1.35
			1.36
			1.37
			0.96
			1.23
			1.35
			1.37
			1.04
			1.37
			1.37
			1.35
			1.38
			1.34
			1.38
			1.28
			1.2
			1.19
			1.33
			1.38
			1.36
			1.25
			1.28
			1.36
			1.35
			1.34
			1.38
			1.29
			1.34
			1.25
			1.36
			1.37
			1.34
			1.34
			1.36
			1.33
			1.27
			1
			0.83
			0.72
			0.92
			0.96
			1
			0.86
			0.89
			1.31
			1.26
			1.3
			1.34
			1.3
			1.28
			1.15
			1.21
			1.26
			1.17
			0.96
			1.16
			1.23
			1.1
			1.07
			1.23
			1.36
			1.08
			0.6
			0.59
			0.46
			1.37
			0.99
			1.15
			1.37
			0.54
			1.35
			1.36
			0.76
			1.05
			1.08
			0.53
			0.75
			0.5
			1.36
			1.19
			0.93
			0.78
			1.3
			0.59
			0.41
			1.37
			0.95
			0.67
			0.42
			0.45
			0.62
			0.48
			0.56
			0.76
			0.57
			0.39
			0.83
			0.77
			1.05
			0.53
			0.82
			0.85
			0.62
			0.61
			0.7
			0.57
			0.76
			0.49
			0.78
			0.57
			0.63
			0.53
			1.2
			1.34
			1.37
			1.11
			1.11
			1.38
			1.38
			1.38
			1.38
			1.36
			0.91
			1.37
			1.38
			1.35
			1.38
			1.38
			1.38
			1.38
			1.32
			1.35
			1.37
			1.33
			1.38
			1.38
			1.38
			1.37
			1.37
			1.38
			1.37
			1.35
			1.37
			1.26
			1.37
			1.31
			1.37
			1.35
			1.38
			1.37
			1.37
			1.37
			1.38
			1.38
			1.38
			1.36
			1.36
			1.38
			1.38
			1.38
			1.38
			1.38
			1.36
			1.37
			1.38
			1.38
			1.38
			1.38
			1.38
			1.38
			1.37
			1.38
			1.18
			1.32
			1.38
			1.34
			1.37
			1.35
			1.38
			1.37
			1.36
			1.38
			1.38
			1.38
			1.38
			1.38
			1.38
			1.38
			1.38
			1.38
			1.38
			1.38
			1.38
			1.37
			1.38
			1.38
			1.38
			1.38
			1.38
			1.38
			1.38
			1.34
			1.38
			1.33
			1.36
			1.38
			1.38
			1.36
			1.36
			1.38
			1.38
			1.34
			1.38
			1.38
			1.38
			1.37
			1.37
			1.38
			0.99
			1.11
			1.37
			1.35
			1.37
			1.35
			1.37
			1.38
			1.36
			1.37
			1.37
			1.38
			1.38
			1.38
			1.37
			1.38
			1.38
			1.38
			1.36
			1.32
			1.36
			1.36
			1.34
			1.37
			1.37
			1.34
			1.22
			1.38
			1.38
			1.38
			1.25
			1.37
			1.37
			1.33
			1.36
			1.37
			1.33
			1.38
			1.37
			1.36
			1.38
			1.35
			1.36
			1.38
			1.36
			1.38
			1.1
			1.33
			1.31
			1.35
			1.36
			1.36
			1.34
			1.38
			1.31
			1.25
			1.22
			1.14
			1.29
			1.23
			1.27
			1.31
			1.27
			1.2
			1.26
			1.34
			1.23
			1.1
			1.36
			1.35
			1.22
			1.35
			1.09
			1.22
			1.2
			1.36
			1.3
			1.11
			1.36
			1.23
			1.33
			1.35
			1.35
			1.08
			1.1
			1.23
			1.08
			1.24
			1.27
			1.27
			1.32
			1.27
			1.1
			1.1
			1.2
			1.34
			1.23
			1.29
			1.32
			1.37
			1.27
			1.34
			1.37
			1.36
			1.36
			1.33
			1.34
			1.27
			1.05
			1.25
			1.28
			1.29
			1.25
			1.35
			1.37
			1.27
			1.38
			1.37
			1.38
			1.21
			1.35
			1.37
			1.34
			1.13
			1.37
			1.36
			1.34
			1.18
			1.35
			1.38
			1.37
			1.37
			1.24
			1.37
			1.24
			1.37
			1.36
			1.3
			1.35
			1.33
			1.37
			0.82
			0.79
			1
			1.03
			0.94
			1.14
			1
			0.8
			1.27
			0.75
			0.87
			1.26
			0.96
			0.96
			1.3
			1.38
			1.38
			1.24
			1.32
			1.3
			1.1
			1.14
			1.37
			1.36
			1.06
			1.34
			1.33
			1.38
			1.36
			1.38
			1.31
			1.37
			1.38
			1.38
			1.38
			1.38
			1.32
			1.38
			1.33
			1.37
			1.17
			1.38
			1.31
			1.33
			1.37
			1.37
			1.37
			1.38
			1.38
			1.38
			1.38
			1.37
			1.38
			1.36
			1.36
			1.33
			1.29
			1.17
			1.03
			1.19
			1.23
			1.06
			1.06
			0.94
			1.15
			1.16
			0.75
			0.88
			0.95
			0.9
			1.03
			1.36
			1.08
			1.18
			0.85
			0.97
			0.97
			1.07
			1.04
			0.89
			0.77
			1.31
			1.1
			1.17
			1.09
			1.34
			0.95
			1.02
			1.03
			1.15
			1.06
			1.08
			1.36
			1.28
			1.12
			1.17
			0.91
			1.37
			0.82
			0.78
			1
			1.37
			1.38
			1.02
			1.3
			1.37
			1.29
			1.1
			0.61
			0.64
			0.6
			0.78
			1.33
			0.85
			1.32
			0.68
			0.98
			0.95
			1.29
			1.38
			0.73
			1.1
			1.37
			0.97
			0.61
			0.74
			0.48
			0.74
			0.51
			0.31
			0.65
			0.75
			1.23
			1.33
			1.36
			0.69
			0.72
			1.37
			1.3
			1.36
			1.36
			0.85
			1.27
			0.74
			0.71
			1.13
			1.06
			0.92
			0.57
			0.9
			0.49
			0.5
			0.44
			0.5
			0.47
			0.43
			1.22
			1.08
			0.64
			0.75
			0.5
			0.64
			0.88
			1.22
			1.23
			0.7
			1.25
			1.21
			1.3
			1.17
			1.35
			1.08
			0.61
			0.75
			0.85
			0.62
			0.4
			1.33
			1.32

## Sheet: Supplementary Fig2b
Supplementary Fig. 2b
	NeuN / EGFP (%)				PV / EGFP (%)				GFAP / EGFP (%)
	AAV2	AAV5	AAV-DJ		AAV2	AAV5	AAV-DJ		AAV2	AAV5	AAV-DJ
	90.5063	87.9464	89.5833		4	0	7.69231		0	0	10
	85.3659	89.7959	92.8571		3.22581	0	40		6.12245	6.12245	2.04082
	83.4437	94.1606	93.3014		4	0	25.9259		0	0	0
	75.9036	93.9394	91.25		5	0	15		0	0	1.78571
	85.5422	89.4737	90.0709		10.5263	9.09091	13.8889		5.45455	5.45455	2.08333
	85.4167	88.189	94.9074		2.5	23.5294	5.88235		2.04082	2.04082	0
	87.9433	90	90.6832		0	20	7.35294		2.5641	2.5641	3.0303
	84.1808	76.087	90.8537		0	12.5	7.54717		1.51515	1.51515	1.21951
	91.1602		92.9825		9.52381	10.7143	25		2.32558	2.32558	5.97015
	94.3128		92.3913		7.31707	6.66667	11.7647		1.2987	1.2987	0
	95.122		91.4894			10.5263	0		0	0	0
	89.8876		88				30.7692		0	0	0
	89.7959		91.5493						0	0	0
	92.5926		92.0398						3.125	3.125	0
	90.7801		93.5135						0	0	1.63934
	91.4062		91.791						1.63934	1.63934	3.57143
	85.5856		88.2759						0	0	0
	85.1613		87.013						2.12766	2.12766	1.81818
	85.1852		90.6433						4.34783	4.34783	1.92308
	96.3768		90.6667						2.22222	2.22222	3.06122
									5.66038	5.66038	0
									0	0	5.12821
									2.27273	2.27273	0
									1.23457	1.23457	1.5625

## Sheet: Supplementary Fig3b
Supplementary Fig. 3b
	Relative intensity
	AAV2	AAV5	AAV-DJ
	1	1.70911	2.92575
	1.48946	1.9133	2.4455
	2.15304	2.59519	2.70583
	1.19879	1.71019	2.18761

## Sheet: Supplementary Fig6b
Supplementary Fig. 6b
Peak amplitude of EMG (mV)												Peak amplitude of EMG (mV)
oICMS												eICMS
Freq. of stimulation	Signle	100 Hz	100 Hz	100 Hz	200 Hz	200 Hz	200 Hz	333 Hz	333 Hz	333 Hz		Freq. of stimulation	Signle	100 Hz	100 Hz	100 Hz	200 Hz	200 Hz	200 Hz	333 Hz	333 Hz	333 Hz
No. of pulses	1	2	3	5	2	3	5	2	3	5		No. of pulses	1	2	3	5	2	3	5	2	3	5
	0.538609	0.684244	1.33601	2.83578	1.49803	1.15589	4.88687	2.07986	5.35728	4.1571			0.538609	0.684244	1.33601	2.83578	1.49803	1.15589	4.88687	2.07986	5.35728	4.1571
	1.43329	1.11082	2.34356	1.66562	0.31817	1.07751	3.32325	1.42276	0.994136	1.45029			1.43329	1.11082	2.34356	1.66562	0.31817	1.07751	3.32325	1.42276	0.994136	1.45029
	1.47811	1.63177	2.53253	1.79989	2.49694	5.42945	6.77473	6.47415	2.68606	2.66847			1.47811	1.63177	2.53253	1.79989	2.49694	5.42945	6.77473	6.47415	2.68606	2.66847
	0.285226	3.26015	2.86986	4.09075	3.23298	4.02097	5.53342	1.24169	1.92533	2.07342			0.285226	3.26015	2.86986	4.09075	3.23298	4.02097	5.53342	1.24169	1.92533	2.07342
	0.813442	1.22146	2.11645	4.25834	1.49769	3.42239	2.33058	0.740782	0.970662	3.05876			0.813442	1.22146	2.11645	4.25834	1.49769	3.42239	2.33058	0.740782	0.970662	3.05876
	13.3101	11.0213	8.547	4.74879	30.6803	92.6526	37.2259	19.634	18.7818	17.8237			13.3101	11.0213	8.547	4.74879	30.6803	92.6526	37.2259	19.634	18.7818	17.8237
	2.99672	1.51073	10.4782	3.93096	7.54303	2.26169	6.3013	1.29536	3.20746	2.09723			2.99672	1.51073	10.4782	3.93096	7.54303	2.26169	6.3013	1.29536	3.20746	2.09723
	3.30853	2.01166	1.64103	0.748777	2.37761	4.70653	5.53052	1.84644	3.76292	6.63068			3.30853	2.01166	1.64103	0.748777	2.37761	4.70653	5.53052	1.84644	3.76292	6.63068
	2.79458	1.4421	8.21127	11.1175	4.79039	2.32191	25.7203	3.68414	9.97487	5.53092			2.79458	1.4421	8.21127	11.1175	4.79039	2.32191	25.7203	3.68414	9.97487	5.53092
	2.30214	4.53206	0.952568	1.18679	4.90994	6.07618	5.66093	2.83509	1.54578	3.24927			2.30214	4.53206	0.952568	1.18679	4.90994	6.07618	5.66093	2.83509	1.54578	3.24927
	1.62974	2.5758	2.21463	5.03241	2.25338	2.24166	8.84551	5.91553	3.91208	3.82313			1.62974	2.5758	2.21463	5.03241	2.25338	2.24166	8.84551	5.91553	3.91208	3.82313
	1.0425	2.98235	1.30975	1.9771	2.52817	3.79636	3.35084	6.34407	2.18097	1.4621			1.0425	2.98235	1.30975	1.9771	2.52817	3.79636	3.35084	6.34407	2.18097	1.4621
	4.6187	11.8926	19.4433	6.40313	5.73719	7.60502	10.1118	3.54684	10.5413	12.7459			4.6187	11.8926	19.4433	6.40313	5.73719	7.60502	10.1118	3.54684	10.5413	12.7459
	1.90946	34.4815	20.0063	17.0873	11.9852	13.9468	30.63	8.07951	22.194	13.6623			1.90946	34.4815	20.0063	17.0873	11.9852	13.9468	30.63	8.07951	22.194	13.6623
	1.29986	2.16066	5.82294	5.62481	3.35714	1.84768	3.06037	4.77161	2.98029	2.93411			1.29986	2.16066	5.82294	5.62481	3.35714	1.84768	3.06037	4.77161	2.98029	2.93411
	0.750926	8.69202	7.18327	0.744398	1.5669	2.25441	3.01016	2.22541	1.33948	1.26518			0.750926	8.69202	7.18327	0.744398	1.5669	2.25441	3.01016	2.22541	1.33948	1.26518
	2.63248	3.34751	1.8718	2.79549	3.49063	8.24161	3.92565	2.33835	2.14135	2.06478			2.63248	3.34751	1.8718	2.79549	3.49063	8.24161	3.92565	2.33835	2.14135	2.06478
	0.934544	1.6645	1.71227	2.97277	1.20746	4.31542	6.50518	1.11765	8.00128	7.20263			0.934544	1.6645	1.71227	2.97277	1.20746	4.31542	6.50518	1.11765	8.00128	7.20263
	2.01883	1.7266	4.34191	9.48752	1.83278	3.34289	13.8559	7.24326	18.9511	14.6113			2.01883	1.7266	4.34191	9.48752	1.83278	3.34289	13.8559	7.24326	18.9511	14.6113
	0.899671	2.78146	6.34111	5.70311	0.584377	2.03924	7.31857	1.68045	1.90296	1.89248			0.899671	2.78146	6.34111	5.70311	0.584377	2.03924	7.31857	1.68045	1.90296	1.89248
	3.5567	4.67156	7.94946	5.63412	5.94212	14.5606	18.8062	18.2487	10.0922	8.72871			3.5567	4.67156	7.94946	5.63412	5.94212	14.5606	18.8062	18.2487	10.0922	8.72871
	0.484336	7.71554	11.1321	12.0781	8.84208	14.8257	11.2988	1.98412	8.16122	7.79441			0.484336	7.71554	11.1321	12.0781	8.84208	14.8257	11.2988	1.98412	8.16122	7.79441
	2.31656	4.5219	7.2262	13.3283	3.61084	7.72496	6.36593	1.60817	2.46576	5.86248			2.31656	4.5219	7.2262	13.3283	3.61084	7.72496	6.36593	1.60817	2.46576	5.86248
	7.41652	2.38882	4.57595	6.63003	5.22091	2.88326	27.2969	3.78651	9.67373	5.91628			7.41652	2.38882	4.57595	6.63003	5.22091	2.88326	27.2969	3.78651	9.67373	5.91628
	2.68507	0.577761	1.85563	1.08539	0.75616	0.625127	3.48534	0.539446	1.21933	1.5005			2.68507	0.577761	1.85563	1.08539	0.75616	0.625127	3.48534	0.539446	1.21933	1.5005
	1.82143	4.93885	3.072	2.94633	1.53511	1.94497	2.17522	6.08977	3.15978	1.82299			1.82143	4.93885	3.072	2.94633	1.53511	1.94497	2.17522	6.08977	3.15978	1.82299
	1.46933	4.36819	0.679165	1.44887	2.64412	1.73798	5.41508	0.915132	1.09229	0.555561			1.46933	4.36819	0.679165	1.44887	2.64412	1.73798	5.41508	0.915132	1.09229	0.555561
	2.51328	0.966463	1.38016	2.45325	1.11429	0.782594	5.24149	4.76449	1.19153	1.47554			2.51328	0.966463	1.38016	2.45325	1.11429	0.782594	5.24149	4.76449	1.19153	1.47554
	1.34361	4.17951	5.64229	5.69395	4.02043	3.79087	3.15782	3.0564	2.78657	2.42713			1.34361	4.17951	5.64229	5.69395	4.02043	3.79087	3.15782	3.0564	2.78657	2.42713
	3.0725	1.69075	3.34508	4.45401	14.3856	2.58259	2.62119	10.0153	2.18306	12.1269			3.0725	1.69075	3.34508	4.45401	14.3856	2.58259	2.62119	10.0153	2.18306	12.1269
	0.844042	3.75437	3.14181	2.40634	9.19446	4.26317	3.02836	2.22677	3.27222	1.40676			0.844042	3.75437	3.14181	2.40634	9.19446	4.26317	3.02836	2.22677	3.27222	1.40676
	1.30618	9.89634	3.82694	5.43393	3.7748	3.19574	4.18993	0.832956	0.503892	1.24881			1.30618	9.89634	3.82694	5.43393	3.7748	3.19574	4.18993	0.832956	0.503892	1.24881
	1.9822	4.0585	11.0496	1.85876	2.94496	2.32315	5.47076	3.63896	1.27595	1.00368			1.9822	4.0585	11.0496	1.85876	2.94496	2.32315	5.47076	3.63896	1.27595	1.00368
	1.50749	15.6812	11.4189	14.6493	6.89858	7.37736	8.41485	0.571224	3.56316	8.91079			1.50749	15.6812	11.4189	14.6493	6.89858	7.37736	8.41485	0.571224	3.56316	8.91079
	0.409576	9.24039	11.4036	20.3128	11.4879	8.74848	8.47865	3.18876	2.57282	3.82245			0.409576	9.24039	11.4036	20.3128	11.4879	8.74848	8.47865	3.18876	2.57282	3.82245
	0.880683	10.7105	13.5568	14.7629	8.38614	28.9943	22.009	2.16698	1.24956	1.58885			0.880683	10.7105	13.5568	14.7629	8.38614	28.9943	22.009	2.16698	1.24956	1.58885
	0.596083	10.8982	18.2905	24.9548	24.8719	28.6445	7.5437	1.51417	3.12415	0.590908			0.596083	10.8982	18.2905	24.9548	24.8719	28.6445	7.5437	1.51417	3.12415	0.590908
	0.33229	5.81015	8.42575	16.5409	0.645392	8.01828	6.85267	3.63123	1.26349	0.786216			0.33229	5.81015	8.42575	16.5409	0.645392	8.01828	6.85267	3.63123	1.26349	0.786216
	0.160077	3.23159	5.53589	9.92151	4.47335	1.74304	5.80292	0.371399	0.456114	1.16933			0.160077	3.23159	5.53589	9.92151	4.47335	1.74304	5.80292	0.371399	0.456114	1.16933
	0.610422	1.83379	4.55346	4.19957	0.736034	7.52778	12.4524	6.31286	6.90577	4.42823			0.610422	1.83379	4.55346	4.19957	0.736034	7.52778	12.4524	6.31286	6.90577	4.42823
	1.77793	3.67694	1.79919	2.10064	0.601964	2.41394	4.19701	0.827786	0.426441	6.50612			1.77793	3.67694	1.79919	2.10064	0.601964	2.41394	4.19701	0.827786	0.426441	6.50612
	0.126862	0.226069	2.98072	13.5274	0.163574	0.846556	3.20591	0.269965	0.94438	1.39112			0.126862	0.226069	2.98072	13.5274	0.163574	0.846556	3.20591	0.269965	0.94438	1.39112
	1.23491	9.07697	18.5715	14.8045	5.00438	11.5009	7.28861	0.886761	3.29268	5.77239			1.23491	9.07697	18.5715	14.8045	5.00438	11.5009	7.28861	0.886761	3.29268	5.77239
	0.838667	23.9809	11.152	35.8049	3.96916	3.22165	4.35313	1.11269	6.34357	0.834494			0.838667	23.9809	11.152	35.8049	3.96916	3.22165	4.35313	1.11269	6.34357	0.834494
	2.98291	2.64415	5.25477	3.93944	0.3992	1.55241	5.16162	0.73549	3.56674	3.86927			2.98291	2.64415	5.25477	3.93944	0.3992	1.55241	5.16162	0.73549	3.56674	3.86927
	0.576772	14.0644	27.9062	8.19246	9.6762	55.1062	10.0645	2.40084	1.93291	0.568621			0.576772	14.0644	27.9062	8.19246	9.6762	55.1062	10.0645	2.40084	1.93291	0.568621
	0.954899	4.53372	6.49074	18.1021	1.84695	8.49376	7.63866	1.13072	1.62135	1.17938			0.954899	4.53372	6.49074	18.1021	1.84695	8.49376	7.63866	1.13072	1.62135	1.17938
	1.61512	1.32175	2.01945	1.62806	1.09632	2.43718	2.28208	0.482571	0.312671	0.623331			1.61512	1.32175	2.01945	1.62806	1.09632	2.43718	2.28208	0.482571	0.312671	0.623331
	0.163029	1.09891	4.60996	5.62054	1.55252	0.675287	3.10227	0.361593	0.5982	0.811705			0.163029	1.09891	4.60996	5.62054	1.55252	0.675287	3.10227	0.361593	0.5982	0.811705
	1.01892	0.669908	1.53125	1.00237	0.705319	3.07419	4.10553	3.17068	2.6133	1.86724			1.01892	0.669908	1.53125	1.00237	0.705319	3.07419	4.10553	3.17068	2.6133	1.86724
	0.138454	0.212883	3.08456	7.80824	0.192011	0.940652	4.67157	0.302598	1.99893	1.3971			0.138454	0.212883	3.08456	7.80824	0.192011	0.940652	4.67157	0.302598	1.99893	1.3971
	0.899146	1.35287	1.87438	0.964206	1.43796	4.82029	2.36425	1.00944	0.996707	1.10834			0.899146	1.35287	1.87438	0.964206	1.43796	4.82029	2.36425	1.00944	0.996707	1.10834
